# Supplementary material for: Development, Stability, and In Vitro/In Vivo Studies of Volatile Oil Pickering Emulsion Stabilized by Modified Amber
Source: Pharmaceuticals (Basel). 2024 Aug 24;17(9):1117. doi: 10.3390/ph17091117 (PMC11434788; doi:10.3390/ph17091117)
Supplement: Supplementary file 1 [file pharmaceuticals-17-01117-s001.zip]

Archive with 1 entries (1 files):
- pharmaceuticals-3121960-supplementary.pdf
